# Supplementary material for: Mechanistic Evaluation of Antimicrobial Lipid Interactions with Tethered Lipid Bilayers by Electrochemical Impedance Spectroscopy
Source: Sensors (Basel). 2022 May 13;22(10):3712. doi: 10.3390/s22103712 (PMC9148023; doi:10.3390/s22103712)
Supplement: Supplementary file 1 [file sensors-22-03712-s001.zip]

Archive with 1 entries (1 files):
- sensors-1707818-supplementary.pdf
